# Supplementary material for: Nobiletin and Xanthohumol Sensitize Colorectal Cancer Stem Cells to Standard Chemotherapy
Source: Cancers (Basel). 2021 Aug 4;13(16):3927. doi: 10.3390/cancers13163927 (PMC8392547; doi:10.3390/cancers13163927)
Supplement: Supplementary file 1 [file cancers-13-03927-s001.zip]

Archive with 3 entries (3 files):
- cancers-1281252-supplementary/~WRL0058.tmp
- cancers-1281252-supplementary/cancers-1281252-SI.pdf
- cancers-1281252-supplementary/Supplementary table 1.xlsx
