# Supplementary material for: Nobiletin and Xanthohumol Sensitize Colorectal Cancer Stem Cells to Standard Chemotherapy
Source: Cancers (Basel). 2021 Aug 4;13(16):3927. doi: 10.3390/cancers13163927 (PMC8392547; doi:10.3390/cancers13163927)
Supplement: Supplementary file 1 [file cancers-13-03927-s001.zip › cancers-1281252-supplementary/Supplementary table 1.xlsx]

## Sheet: Foglio1 no cells
	#	Age	Gender	Site	Stage	Grading	TNM classification	MSI clinical relevant	CD44v6 (%)	KRAS	BRAF	APC	PIK3CA
CR-CSphC	3	85	F	colon (right site)	IIIC	G3	T3N2M0	MSI	33	wt	mut	wt	mut
	8	57	F	colon (right site)	IV	G3	T3N2M1	MSS	92.3	mut	wt	mut	mut
	24	51	F	colon (right site)	IIA	G2	T3N0M0	MSI	9.96	wt	wt	mut	wt
	37	82	M	colon (right site)	IIIC	G3	T3N2M0	MSI	46	wt	wt	mut	wt
	59	78	M	colon	IIIB	G3	T3N1M0	MSS	85.4	mut	wt	wt	wt
	R7p	70	M	colon (left side)	NA	NA	NA	NA	NA	wt	mut	NA	wt
Chemoresistant CR-CSphC	R1	65	M	liver metastasis of colon cancer (sigmoid)	IIA	NA	T3N0M0	MSS	13.7	wt	wt	NA	NA
	R2	61	F	liver metastasis of colon cancer (rectum)	IV	NA	T3N1M1	MSS	19.1	wt	wt	NA	NA
	R3	62	F	liver metastasis of colon cancer (rectum)	IIIB	NA	T3N1M0	MSS	22.8	mut	wt	NA	NA
	R4	38	M	liver metastasis of colon cancer (rectum)	IV	NA	T4N1M1	MSS	93	wt	mut	NA	NA
	R6	69	F	liver metastasis of colon cancer (left site)	NA	NA	NA	NA	NA	wt	wt	NA	wt
	R7	70	M	liver metastasis of colon cancer (left site)	NA	NA	NA	NA	NA	wt	mut	NA	wt
	Supplementary Table 1. CR-CSphCs characterization and patient clinical data. CD44v6 expression and KRAS and NRAS COSMIC-reported mutations and clinical data are shown.

## Sheet: Foglio1
	CR-CSphC#	LINEA	age	gender	Site	Stage	Grading	TNM classification	MSI clinical relevant	CD44v6 %	KRAS	BRAF
	8	G605	57	F	colon (right site)	IV	G3	T3N2M1	MSS	92.3	mut	wt
	24	RE95	51	F	colon (right site)	IIA	G2	T3 N0 MO	MSI	9.96	wt	wt
	?	SA77	82	M	colon (right site)	IIIC	G3				wt	wt
	59	UCV17	78	M	colon	IIIB	G3	T3N1M0	MSS	85.4	mut	wt
	R7 p	Colon Gem36	70	M	colon (left side)			T4N2M1			wt	mut
	R1	GEM15	65	M	liver metastasis of colon cancer (sigmoid)	IIA		T3N0M0	MSS	13.7	wt	wt
	R2	GEM29	61	F	liver metastasis of colon cancer (rectum)	IV		T3N1M1	MSS	19.1	wt	wt
	R3	GEM35	62	F	liver metastasis of colon cancer (rectum)	IIIB		T3N1M0	MSS	22.8	mut	wt
	R4	GEM49	38	M	liver metastasis of colon cancer (rectum)	IV		T4N1M1	MSS	93	wt	mut
	R6	GEM47	69	F	liver metastasis of colon cancer (left site)			T3N1M0			wt	wt
	R7	GEM36	70	M	liver metastasis of colon cancer (left site)			T4N2M1			wt	mut
	Supplementary Table 1. CR-CSphCs characterization and patient clinical data. CD44v6 expression and KRAS and NRAS COSMIC-reported mutations are shown. NA, not available.
